# Supplementary material for: Glucose-Assisted Synthesis of In2O3 Nanorods for High-Performance Ozone Detection
Source: Nanomaterials (Basel). 2026 Mar 17;16(6):366. doi: 10.3390/nano16060366 (PMC13029729; doi:10.3390/nano16060366)
Supplement: Supplementary file 1 [file nanomaterials-16-00366-s001.zip]

Archive with 1 entries (1 files):
- nanomaterials-4179558-supplementary.pdf
